# Supplementary material for: Storage Stability and In Vitro Bioaccessibility of Microencapsulated Tomato (Solanum Lycopersicum L.) Pomace Extract
Source: Bioengineering (Basel). 2022 Jul 13;9(7):311. doi: 10.3390/bioengineering9070311 (PMC9312032; doi:10.3390/bioengineering9070311)
Supplement: Supplementary file 1 [file bioengineering-09-00311-s001.zip]

Archive with 1 entries (1 files):
- bioengineering-1770550-supplementary.pdf
